# Supplementary material for: Twenty-Year Survival of Patients Operated on for Non-Small-Cell Lung Cancer: The Impact of Tumor Stage and Patient-Related Parameters
Source: Cancers (Basel). 2022 Feb 10;14(4):874. doi: 10.3390/cancers14040874 (PMC8870355; doi:10.3390/cancers14040874)
Supplement: Supplementary file 1 [file cancers-14-00874-s001.zip]

Archive with 1 entries (1 files):
- cancers-1581911-supplementary.pdf
